# Supplementary material for: Research advances and public health strategies in China on WHO priority fungal pathogens
Source: Mycology. 2025 Sep 29;16(4):1437–77. doi: 10.1080/21501203.2025.2561612 (PMC12667357; doi:10.1080/21501203.2025.2561612)
Supplement: Supplemental Material [file TMYC_A_2561612_SM4188.xlsx]

## Sheet: S1. Temporal & Species Data
Table S1 Date comparison between WOSCC and CNKI
	WOSCC					CNKI
Year	Cryptococcus neoformans	Candida auris	Aspergillus fumigatus	Candida albicans	Ingegrated 19 species	Cryptococcus neoformans	Candida auris	Aspergillus fumigatus	Candida albicans	Ingegrated 19 species
1983						0	0	0	0	0
1984						0	0	0	0	0
1985						0	0	0	0	0
1986	1				2	0	0	0	0	0
1987	1				1	0	0	0	0	0
1988					1	0	0	0	0	0
1989					0	0	0	0	0	0
1990					1	0	0	0	0	0
1991	1				1	0	0	0	0	0
1992					2	12	0	0	13	67
1993	2				5	15	0	0	11	60
1994	1				2	29	0	0	24	114
1995	2				3	26	0	0	25	122
1996	1				2	13	0	0	16	75
1997					4	13	0	0	11	62
1998			1		4	27	0	0	15	104
1999					1	22	0	0	21	101
2000					2	31	0	0	29	131
2001				1	2	26	0	0	26	132
2002					3	35	0	2	27	138
2003	1		1		2	37	0	5	25	147
2004	1		1		7	41	0	1	41	180
2005	2			1	5	40	0	0	41	167
2006	1		1	1	8	41	0	2	29	197
2007	1		1	4	7	38	0	5	44	206
2008	4		1	3	9	22	0	2	23	121
2009			1	2	13	25	0	1	38	142
2010			2	3	15	25	0	4	29	142
2011	4		10	5	29	23	0	1	31	145
2012	8		4	5	29	23	0	0	19	129
2013	3		5	12	29	23	0	0	36	162
2014	10	1	6	11	38	23	0	3	25	135
2015	12		9	18	65	25	0	1	20	132
2016	8		7	17	53	23	0	1	22	132
2017	11	1	8	12	45	22	2	3	30	120
2018	10	4	11	25	80	32	3	1	18	107
2019	13		10	18	64	32	2	1	25	113
2020	18		24	14	105	29	5	0	20	108
2021	19	5	29	12	100	21	2	2	20	102
2022	17	2	18	15	107	14	1	0	26	99
2023	18	5	29	14	103	25	9	0	22	124
2024	14	11	30	21	125	21	4	1	24	129
Sum	184	29	209	214	1074	854	28	36	826	4145

## Sheet: S2. Threshold Tables
Table S2 Threshold Gradient Table
	WOSCC database				CNKI database
Item	Total amount	Threshold setting	Quantity*	Note	Total amount	Threshold setting	Quantity*	Note
Author	5961	5	164	Complex content obscures the network’s clarity.	9873	5	178	Complex content obscures the network’s clarity.
		10	26			10	28
		15	15			15	11
Key words	2110	5	133	Complex content obscures the network’s clarity.	3771	10	162	Complex content obscures the network’s clarity.
		10	57			25	53
		15	42			30	50
Organization	1324	10	57	Complex content obscures the network’s clarity.
		20	26
		30	15
Country	60	5	24
		10	12
* Quantity denotes the counts after synonym merging. Bold font indicates the chosen threshold and the corresponding merged-item counts. CNKI records lack standardized institutional affiliations, making affiliation-based statistics impossible; all CNKI entries are from China, so no cross-country comparison is available.

## Sheet:  S3. Keywords
Table S3 keywords details of WOSCC and CNKI
Keywords details of WOSCC database				Keyword details of CNKI database
Total items: 2110; Threshold: 10				Total items: 3771; Threshold: 25
id	Keywords	Occurrences	Total link strength	id	Author	Occurrences	Total link strength
79	Amphotericin b	11	9	40	AIDS	178	222
128	Antifungal resistance	15	26	43	Amphotericin B	60	76
132	Antifungal susceptibility	75	153	45	Antibiotic susceptibility testing	63	95
136	Antifungal susceptibility testing	11	13	46	Antifungal drugs	93	128
163	Aspergillosis	19	33	53	Bactericidal effect	70	8
164	Aspergillus	20	26	59	Biofilm	34	42
166	Aspergillus fumigatus	18	20	60	Bloodstream infection	37	58
199	Azole resistance	11	28	64	Candida	246	230
203	Azoles	10	24	65	Candida albicans	333	183
215	Bacterial vaginosis	11	12	68	Candidemia	34	44
307	Candida	28	53	69	Candidiasis	108	115
308	Candida albicans	54	67	90	Children	87	100
310	Candida auris	15	17	91	Clinical features	76	130
318	Candida glabrata	13	18	96	Cryptococcal meningitis	58	57
331	Candida parapsilosis	12	13	97	Cryptococcosis	86	127
337	Candida tropicalis	19	27	98	Cryptococcus	113	164
341	Candidemia	32	54	110	Diabetes	26	25
342	Candidiasis	15	34	111	Diagnosis	139	252
406	Children	15	24	125	Drug resistance	153	204
408	China	59	94	132	Epidemiology	48	56
451	Clinical features	29	57	143	Fluconazole	102	126
517	Covid-19	16	15	145	Fungal disease	31	26
538	Cryptococcal meningitis	37	61	146	Fungal infection	93	92
542	Cryptococcosis	31	54	147	Fungi	154	161
543	Cryptococcus	15	26	158	Histoplasmosis	41	33
546	Cryptococcus gattii	11	15	181	Identification	31	18
549	Cryptococcus neoformans	27	53	198	Infection	163	164
617	Diagnosis	23	39	199	Invasive fungal infection	47	53
667	Drug resistance	20	35	200	Itraconazole	60	72
739	Epidemiology	66	119	204	Kidney transplant	37	52
744	Erg11	12	16	212	Lungs	49	91
788	Fluconazole	17	34	218	Malniemius penicillium	116	114
809	Fungal infection	21	25	221	Meningitis	111	172
817	Fungi	15	16	232	Mucormycosis	37	31
869	Genotype	20	36	238	Neocryptococcus	130	137
946	Hiv	101	140	254	Oral candidiasis	25	14
1006	Identification	16	25	255	Oral cavity	35	36
1061	Infection	19	25	260	Pathogenic fungi	44	48
1076	Intensive care unit	15	24	272	Pneumocystis pneumonia	34	25
1108	Invasive candidiasis	15	38	273	Pneumonia	48	50
1112	Invasive fungal infection	25	34	274	Polymerase chain reaction	37	32
1119	Invasive pulmonary aspergillosis	13	13	276	Prognosis	47	92
1248	Metagenomic next-generation sequencing	14	15	277	Pulmonary cryptococcosis	77	85
1305	Molecular epidemiology	12	25	278	Pulmonary infection	51	71
1321	Mortality	38	72	288	Risk factors	71	101
1339	Mucormycosis	16	21	304	Skin	25	21
1473	Oral candidiasis	12	16	330	Tomography	52	131
1631	Prevalence	11	19	333	Treatment	116	220
1641	Prognosis	24	44	343	Vaginitis	27	24
1666	Pulmonary cryptococcosis	12	11	349	Vulvovagina	33	51
1723	Resistance	15	22	350	Vulvovaginal candidiasis	61	44
1752	Risk factors	74	149	355	X-ray	51	130
1917	Talaromyces marneffei	80	92	363	Yeast	36	25
1919	Talaromycosis	20	34
1974	Treatment	22	42
2062	Voriconazole	18	25
2067	Vulvovaginal candidiasis	18	32

## Sheet: S4. Institutions in WOSCC
Table S4 Organization details of WOSCC database
Total items: 1324; Threshold: 20
id	Organization	Documents	Citations	Total link strength	Percent of total 1074
80	Beijing Key Lab Mech Res & Precis Diag Invas Fung	21	468	72	0.0195531
127	Capital Med Univ	79	1133	116	0.0735568
178	China Med Univ	49	1171	124	0.0456238
185	Chinese Acad Med Sci	125	2391	245	0.116387
186	Chinese Acad Sci	28	1013	39	0.0260708
208	Chongqing Med Univ	22	315	45	0.0204842
326	Fudan Univ	61	1330	102	0.056797
332	Fujian Med Univ	22	290	78	0.0204842
391	Guangxi Med Univ	46	815	33	0.0428305
407	Guangzhou Med Univ	35	491	90	0.0325885
494	Huazhong Univ Sci & Technol	29	657	116	0.0270019
661	Mcmaster Univ	23	465	19	0.0214153
708	Nanjing Med Univ	26	219	67	0.0242086
710	Nanjing Univ	26	569	61	0.0242086
791	Peking Univ	94	2994	174	0.0875233
872	Second Mil Med Univ	46	1152	89	0.0428305
912	Shanghai Jiao Tong Univ	51	1378	151	0.047486
967	Sichuan Univ	71	1206	150	0.066108
981	Soochow Univ	23	277	75	0.0214153
987	Southern Med Univ	28	388	29	0.0260708
1004	Sun Yat Sen Univ	75	1939	155	0.0698324
1054	Tongji Univ	30	565	67	0.027933
1162	Univ Sydney	31	1367	76	0.0288641
1216	Wuhan Univ	23	376	52	0.0214153
1276	Zhejiang Univ	62	1181	125	0.0577281
1279	Zhengzhou Univ	21	235	46	0.0195531

## Sheet: S5. Authors in WOSCC & CNKI
Table S5 Author details of WOSCC and CNKI
Author details of WOSCC database					Author details of CNKI database
Total items: 5961; Threshold: 10					Total items: 9873; Threshold: 10
id	Author	Documents	Citations	Total link strength	id	Author	Documents	Total link strength
394	Chen, Min	19	414	30	8	Cao Cunwei	11	4
885	Fan, Xin	24	756	117	9	Chen Jianghan	15	12
1276	Harypursat, Vijay	10	68	2	10	Chen Min	10	12
1370	Hou, Xin	14	457	88	12	Chen Yueying	10	5
1788	Kang, Mei	15	366	38	14	Fan Xin	10	30
1849	Kong, Fanrong	28	1013	154	15	Gao Li	12	0
1870	Kudinha, Timothy	11	269	60	18	Hu Yu'an	12	23
2142	Li, Ruoyu	36	832	60	22	Kang Mei	12	19
2317	Liang, Hao	13	163	1	27	Li Fangqiu	22	27
2353	Liao, Kang	10	423	48	28	Li Min	10	0
2361	Liao, Wanqing	25	718	34	29	Li Ruoyu	24	13
2583	Liu, Wei	21	438	30	30	Liao Wanqing	41	32
2586	Liu, Weida	13	171	1	31	Liu Weida	23	7
3141	Pan, Weihua	17	450	31	34	Pan Weihua	22	26
3317	Qiu, Ye	10	156	0	38	Shen Yongnian	10	7
4048	Wan, Zhe	14	333	25	39	Shi Lining	15	26
4127	Wang, He	30	1123	155	40	Shi Yi	10	1
4341	Wang, Ying	10	153	2	41	Wan Zhe	14	29
4575	Xi, Liyan	10	412	0	42	Wang He	12	40
4624	Xiao, Meng	44	1233	189	43	Wang Li	11	0
4749	Xu, Jianping	23	465	22	44	Wang Ying	10	0
4830	Xu, Yingchun	40	1154	183	45	Wen Hai	23	13
5192	Yu, Shuying	15	342	74	46	Xi Liyan	11	0
5361	Zhang, Ge	16	267	65	47	Xiao Meng	18	47
5428	Zhang, Li	17	396	73	48	Xu Yingchun	41	58
5495	Zhang, Wei	10	111	6	49	Zhang Jing	10	0
					50	Zhang Li	12	26
					51	Zhang Wei	11	7
CNKI data do not include citation metrics of data, so they cannot be analyzed.

## Sheet: S6. Collaborating regions-WOSCC
Table S6 Country details of WOSCC database
Total items: 60; Threshold: 5
id	Organization	Documents	Citations	Total link strength
2	AUS	48	2197	76
6	BRA	13	479	26
7	CAN	42	1619	76
8	CHE	6	148	16
10	DEU	13	572	47
12	ESP	6	254	14
13	FRA	6	394	12
14	GBR	17	1660	50
17	IND	18	1258	52
19	IRN	9	311	9
21	ITA	9	553	31
22	JPN	16	312	13
23	KOR	6	179	6
27	MYS	5	306	20
31	NLD	32	1302	53
32	OMN	6	78	14
33	PAK	5	69	7
34	CHN	945	17010	294
44	SGP	9	331	28
48	THA	29	1860	50
52	TWN of CHN	35	1004	43
56	USA	106	4590	149
58	VNM	5	150	17
60	ZAF	5	22	5
